# Supplementary material for: Emerging adult reactions to labeling regarding age-group differences in narcissism and entitlement
Source: PLoS One. 2019 May 15;14(5):e0215637. doi: 10.1371/journal.pone.0215637 (PMC6519805; doi:10.1371/journal.pone.0215637)
Supplement: S1 File — A compressed folder of all datasets for the studies in this manuscript, all in SPSS data format. (ZIP) [file pone.0215637.s001.zip]

Archive with 13 entries (12 files):
- Study1a_DATA.sav
- __MACOSX/
- __MACOSX/._Study1a_DATA.sav
- Study1, Sample 1b_DATA.sav
- __MACOSX/._Study1, Sample 1b_DATA.sav
- Study1, Sample 2_DATA.sav
- __MACOSX/._Study1, Sample 2_DATA.sav
- Study1, Sample 3_DATA.sav
- __MACOSX/._Study1, Sample 3_DATA.sav
- Study2.sav
- __MACOSX/._Study2.sav
- Study3.sav
- __MACOSX/._Study3.sav
